# Supplementary material for: Prenatal Metal Exposures and Associations with Kidney Injury Biomarkers in Children
Source: Toxics. 2022 Nov 16;10(11):692. doi: 10.3390/toxics10110692 (PMC9699100; doi:10.3390/toxics10110692)
Supplement: Supplementary file 1 [file toxics-10-00692-s001.zip]

Archive with 1 entries (1 files):
- toxics-1996397-supplementary.pdf
